# Supplementary material for: Protein Kinase Inhibitors as Regulators of ABC Transporters in Overcoming Cancer Multidrug Resistance: A Comprehensive Review of Recent Advances
Source: Cancers (Basel). 2026 Jun 16;18(12):1957. doi: 10.3390/cancers18121957 (PMC13297204; doi:10.3390/cancers18121957)
Supplement: Supplementary file 1 [file cancers-18-01957-s001.zip]

Archive with 1 entries (1 files):
- cancers-4345718-supplementary.pdf
